# Supplementary material for: Improvement in Heat Stress-Induced Damage to Sperm Quality Following Fecal Microbiota Transplantation from L-Arginine-Treated Mice
Source: Animals (Basel). 2025 Mar 11;15(6):796. doi: 10.3390/ani15060796 (PMC11939313; doi:10.3390/ani15060796)
Supplement: Supplementary file 1 [file animals-15-00796-s001.zip]

Archive with 1 entries (1 files):
- animals-3508278-supplementary.docx
